# Supplementary material for: A Novel SNP in EIF2AK4 Gene Is Associated with Thermal Tolerance Traits in Chinese Cattle
Source: Animals (Basel). 2019 Jun 19;9(6):375. doi: 10.3390/ani9060375 (PMC6617145; doi:10.3390/ani9060375)
Supplement: Supplementary file 1 [file animals-09-00375-s001.zip]

Archive with 8 entries (7 files):
- Supplementary files/
- Supplementary files/Figure 1 Geographical distribution of EIF2AK4 variant among 35 Chinese indigenous cattle breeds as well as Angus and Indian zebu population. (2).tif
- Supplementary files/Table S1 The distribution of 35 cattle breeds of China as well as Augus and Indian zebu population.xlsx
- Supplementary files/Table S2 Primer sequences, annealing temperature and fragment size for PCR amplication of the EIF2AK4 gene.xlsx
- Supplementary files/Table S3 Genetic indices P-value Ho, He, Ne and PIC of the EIF2AK4 gene across 37 cattle breeds.xlsx
- Supplementary files/Table S4 Genotypic and allelic frequencies of the EIF2AK4 gene across 37 cattle breeds.xlsx
- Supplementary files/Table S5 Tests of between-subjects effects.xlsx
- Supplementary files/~$Table S1 The distribution of 35 cattle breeds of China as well as Augus and Indian zebu population.xlsx
