# Supplementary material for: A Novel SNP in EIF2AK4 Gene Is Associated with Thermal Tolerance Traits in Chinese Cattle
Source: Animals (Basel). 2019 Jun 19;9(6):375. doi: 10.3390/ani9060375 (PMC6617145; doi:10.3390/ani9060375)
Supplement: Supplementary file 1 [file animals-09-00375-s001.zip › Supplementary files/Table S1 The distribution of 35 cattle breeds of China as well as Augus and Indian zebu population.xlsx]

## Sheet: Table S1
Table S1 The distribution of 35 cattle breeds of China as well as Augus and Indian zebu population
Geographical grouping	Breeds (codes)	Sample size	Locality	Annual mean temperature(℃)	Relative humidity(%)	Temperature-humidity index(THI)	East longitude (°E)	North latitude(°N)	Elavation (m)
Northern group	Kazakh(KH)	27	Yining,Yili, Xinjing, China	9.1	64	50.28	87.91	46.2	662.5
	Yanbian(YB)	30	Yanbian, Jilin, China	5	66	44.18	129.42	44.91	183.4
	Qaidam(QD)	35	Geermu, Haixi, Qinghai, China	4.4	32	46.68	96.96	36.94	2842.9
	Mongolian(MG)	34	Heshuo, Kuerl, Bayingolin, Xinjiang, China	7.9	52	49.33	112.97	42.29	931.5
Central group	Jiaxian Red(JX)	28	Jiaxian, Pingdingshan, Henan, China	14.5	67	58.08	113.66	34.65	136.4
	Nanyang(NY)	18	Nanyang, Henan, China	14.9	72	58.69	112.56	33.34	129.8
	Luxi(LX)	28	Jining, Shandong, China	6.8	66	46.81	117.78	37.09	1416.5
	Bohai Black(BH)	35	Binzhou, Shandong, China	12.2	66	54.72	116.61	38.95	21.2
	Jinnan(JN)	12	Yuncheng, Shanxi, China	13.6	62	56.8	111.09	35.42	376
	Qinchuan(QC)	18	Yangling, Shaanxi, China	8.3	63	49.19	107.92	34.51	612.4
Southern group	Ji'an(JA)	8	Ji’an, Jiangxi, China	18.3	78	64.1	114.99	27.12	177.7
	Jinjiang(JJ)	12	Gaoan, Yichun, Jiangxi, China	17.9	79	63.5	116.12	28.5	231.3
	Wannan(WN)	28	Jixi, Anhui, China	16.5	77	61.23	117.96	31.95	232.3
	Weining(GZWN)	12	Weining, Bijie, Guizhou, China	10.5	80	51.68	105.14	27.74	2237.5
	Zaobei(ZB)	19	Zaoyang, Xiangyang, Hubei, China	15.4	72	59.46	112.77	32.13	125.5
	Dabieshan(DBS)	13	Anqing, Anhui, China	16.3	78	60.93	117.07	30.53	19.8
	Bashan(BS)	33	Xuanhan, Daxian, Sichuan, China	17.3	79	62.54	107.73	31.36	310.4
	Leiqiong(LQ)	31	Leizhou, Guangdong,China	23.8	85	73.45	110.1	20.87	67.9
	Wenshan(WS)	29	Wenshan, Yunnan, China	17.2	81	62.44	104.31	23.41	1246.3
	Dianzhong(DZ)	26	Chuxiong, Yunnan, China	20	79	66.84	101.55	25.04	1772
	Guangfeng(GF)	12	Guangfeng, Shangrao, Jiangxi, China	18.2	78	63.94	118.42	28.64	1079.1
	Sanjiang(SJ)	27	Sanjiang, Baishi, Sichuan, China	12.5	63	55.21	103.59	31.49	710.5
	Wuling (WL)	39	Yongshun, Hunan, China	17.2	77	62.33	110.51	28.41	416.3
	Guanling(GL)	30	Guanling, Guizhou, China	14	81	57.28	105.54	25.97	1527.1
	Wuchuan(WC)	23	Fenggang, Guizhou, China	7.7	53	48.1	106.9	28.61	843.9
	Minnan(MN)	15	Southern region of the Fujian province	21	79	68.43	118.09	26.78	30
	Longling (LL)	13	Longlin, Guangxi, China	19.3	80	61.97	104.5	24.5	173.1
	Weizhou (WZ)	29	Beihai, Guangxi, China	21.7	82	63.94	109.06	21.29	55.2
	Nandan (ND)	18	Nandan, Guangxi, China	22	77	64.18	107.3	24.42	213.9
	Yunnan Humped (YH)	22	Ruili, Yunnan, China	20	79	66.85	97.5	24.01	775.6
	Zhaotong (ZT)	29	Zhaotong, Yunnan, China	11.6	74	53.61	103.45	27.2	1949.5
	Diqing (DQ)	52	Zhongdian, Yunnan, China	5.4	70	44.41	99.42	27.5	3276.1
	Yunling (YL)	29	Kunming, Yunnan, China	15.3	70	59.28	102.41	25.01	1891.4
special	Tibetan(TB)	34	Changdu,Xizang, China	8.5	63	49.48	97.1	31.09	3306
	Shigatse Humped (SH)	29	Dingjie,Xizang, China	2.1	55	41.28	88.53	29.15	3836
Total		1022
Exotic	Zebu (Burma)	49	Sri Lanka, India and Burma
	Angus (Augus)	34	Yangling, Shaanxi, China
