# Supplementary material for: A Novel SNP in EIF2AK4 Gene Is Associated with Thermal Tolerance Traits in Chinese Cattle
Source: Animals (Basel). 2019 Jun 19;9(6):375. doi: 10.3390/ani9060375 (PMC6617145; doi:10.3390/ani9060375)
Supplement: Supplementary file 1 [file animals-09-00375-s001.zip › Supplementary files/Table S2 Primer sequences, annealing temperature and fragment size for PCR amplication of the EIF2AK4 gene.xlsx]

## Sheet: Table S2
Table S2 Primer sequences, annealing temperature and fragment size for PCR amplication of the EIF2AK4 gene
Candidate gene	Primer sequences (5'-3')	Ta (℃)	Size (bp)	GeneBank access No.
EIF2AK4	F: 5 ' - TCTCTTGCTCTTGTCCCTAACT - 3';	52.5	414	NC_037337.1
	R: 5 ' - TCCAGAGGAGTTGGTCCGAT- 3';
