# Supplementary material for: A Novel SNP in EIF2AK4 Gene Is Associated with Thermal Tolerance Traits in Chinese Cattle
Source: Animals (Basel). 2019 Jun 19;9(6):375. doi: 10.3390/ani9060375 (PMC6617145; doi:10.3390/ani9060375)
Supplement: Supplementary file 1 [file animals-09-00375-s001.zip › Supplementary files/Table S3 Genetic indices P-value Ho, He, Ne and PIC of the EIF2AK4 gene across 37 cattle breeds.xlsx]

## Sheet: Table S3
Table S3 Genetic indices P-value, Ho, He, Ne and PIC of the EIF2AK4 gene across 35 Chinese cattle breeds as well as Angus and Burma
Breeds		P-value	Ho	He	Ne	PIC
Kazakh(KH)		0.8528	0.6159	0.3841	1.6236	0.3103
Yanbian(YB)		0.0397	0.7041	0.2959	1.4203	0.2521
Qaidam(QD)		0.5192	0.538	0.462	1.8586	0.3553
Mongolian(MG)		0.0029	0.5523	0.4477	1.8105	0.3475
Jia Xian Red (JX)		0.5428	0.58	0.42	1.7241	0.3318
Nanyang(NY)		0.2627	0.6582	0.3418	1.5193	0.2834
Luxi(LX)		0.8507	0.5517	0.4483	1.8127	0.3478
Bohai Black(BH)		0.8639	0.5488	0.4512	1.8221	0.3494
Jinnan(JN)		0.9768	0.5868	0.4132	1.7041	0.3278
Qinchuan(QC)		0.2534	0.5006	0.4994	1.9975	0.3747
Ji'an(JA)			1	0	1	0
Jinjiang(JJ)		0.3906	0.6893	0.3107	1.4506	0.2624
Wannan(WN)		0.4694	0.7939	0.2061	1.2596	0.1849
Weining(GZWN)		0.5403	0.5556	0.4444	1.8	0.3457
Zaobei(ZB)		0.679	0.8301	0.1699	1.2047	0.1555
Dabieshan(DBS)		0.2476	0.6926	0.3074	1.4438	0.2601
Bashan(BS)		0.3503	0.7715	0.2285	1.2962	0.2024
Leiqiong(LQ)		0.8171	0.9356	0.0644	1.0689	0.0624
Wenshan(WS)		0.5726	0.8391	0.1609	1.1918	0.148
Dianzhong(DZ)		0	0.5022	0.4978	1.9912	0.3739
Zhaotong(ZT)		0.6485	0.5856	0.4144	1.7076	0.3285
Diqing(DQ)		0.2242	0.7531	0.2469	1.3278	0.2164
Yunnan Humped(YH)		0.8233	0.9132	0.0868	1.095	0.083
Guangfeng(GF)		0.7645	0.8986	0.1014	1.1128	0.0963
Sanjiang(SJ)		0.5422	0.6633	0.3367	1.5077	0.28
Wuling(WL)		0.0012	0.6843	0.3157	1.4613	0.2659
Guanling(GL)		0.4467	0.5459	0.4541	1.8318	0.351
Wuchuan(WC)		0.7484	0.6633	0.3367	1.5077	0.28
Minnan(MN)		0.4884	0.7222	0.2778	1.3846	0.2392
Longlin(LL)		0.7638	0.858	0.142	1.1655	0.1319
Weizhou(WZ)		0.9219	0.9636	0.0364	1.03778	0.0357
Nandan(ND)		0.744	0.553536	0.446464	1.80657	0.446464
Yunling(YL)		0.8756	0.5139	0.4861	1.9459	0.368
Tibetan(TB)		0.2222	0.5095	0.4905	1.9627	0.3702
Shigatue Humped(SH)		0.0833	0.6411	0.3589	1.5598	0.2945
Angus(AGS)			1	0	1	0
Burma(MD)		0.7658	0.9217	0.0783	1.085	0.0753
