# Supplementary material for: A Novel SNP in EIF2AK4 Gene Is Associated with Thermal Tolerance Traits in Chinese Cattle
Source: Animals (Basel). 2019 Jun 19;9(6):375. doi: 10.3390/ani9060375 (PMC6617145; doi:10.3390/ani9060375)
Supplement: Supplementary file 1 [file animals-09-00375-s001.zip › Supplementary files/Table S4 Genotypic and allelic frequencies of the EIF2AK4 gene across 37 cattle breeds.xlsx]

## Sheet: Table S4
Table S4 Genotypic and allelic frequencies of the EIF2AK4 gene across 37 cattle breeds
Geographical Grouping		Breeds(codes)		EIF2AK4 gene (NC_037337.1 g.35615224 T>G)
				Genotypic Frequencies (Number)			Allelic Frequencies		Mutation Allele Frequencies
				TT	GT	GG	T	G
Northern Group		Kazakh(KH)		0.5556(15)	0.3703(10)	0.0741(2)	0.7407	0.2593	0.2593
		Yanbian(YB)		0.7222(26)	0.1944(7)	0.0834(3)	0.8194	0.1806	0.1806
		Qaidam(QD)		0.3793(11)	0.5173(15)	0.1034(3)	0.6379	0.3621	0.3621
		Mongolian(MG)		0.3235(11)	0.6765(23)	0.0000(0)	0.6618	0.3382	0.3382
				0.5000(63)	0.4365(55)	0.0635(8)	0.7182	0.2818	0.2818
Central Group		Jia Xian Red (JX)		0.0667(2)	0.4667(14)	0.4666(14)	0.3	0.7	0.7
		Nanyang(NY)		0.0000(0)	0.4375(7)	0.5625(9)	0.2188	0.7812	0.7812
		Luxi(LX)		0.1071(3)	0.4643(13)	0.4286(12)	0.3393	0.6607	0.6607
		Bohai Black(BH)		0.4375(14)	0.4375(14)	0.1250(4)	0.3438	0.6562	0.6562
		Jinnan(JN)		0.0833(1)	0.4167(5)	0.5000(6)	0.2917	0.7083	0.7083
		Qinchuan(QC)		0.1923(6)	0.6071(17)	0.1786(5)	0.5179	0.4821	0.4821
				0.1781(26)	0.4795(70)	0.3424(50)	0.4178	0.5822	0.5822
Southern Group		Ji'an(JA)		0.0000(0)	0.0000(0)	1.0000(11)	0	1	1
		Jinjiang(JJ)		0.0000(0)	0.3846(5)	0.6154(8)	0.1923	0.8077	0.8077
		Wannan(WN)		0.0000(0)	0.2333(7)	0.7667(23)	0.1167	0.8833	0.8833
		Weining(GZWN)		0.0833(2)	0.5000(12)	0.4167(10)	0.3333	0.6667	0.6667
		Zaobei(ZB)		0.0000(0)	0.1875(3)	0.8125(13)	0.0937	0.9063	0.9063
		Dabieshan(DBS)		0.0690(2)	0.2414(7)	0.6896(20)	0.1897	0.8103	0.8103
		Bashan(BS)		0.0000(0)	0.2632(10)	0.7368(28)	0.1316	0.8684	0.8684
		Leiqiong(LQ)		0.0000(0)	0.0667(3)	0.9333(42)	0.0333	0.9667	0.9667
		Wenshan(WS)		0.0000(0)	0.1765(6)	0.8235(28)	0.0882	0.9118	0.9118
		Dianzhong(DZ)		0.0000(0)	0.9333(56)	0.0667(4)	0.0333	0.9667	0.9667
		Zhaotong(ZT)		0.1034(3)	0.3793(11)	0.5173(15)	0.2931	0.7069	0.7069
		Diqing(DQ)		0.0000(0)	0.2885(15)	0.7115(37)	0.1442	0.8558	0.8558
		Yunnan Humped(YH)		0.0000(0)	0.0909(2)	0.9091(20)	0.0455	0.9545	0.9545
		Guangfeng(GF)		0.0000(0)	0.1071(3)	0.8929(25)	0.0536	0.9464	0.946429
		Sanjiang(SJ)		0.0286(1)	0.3714(13)	0.6000(21)	0.2143	0.7857	0.785714
		Wuling(WL)		0.1071(6)	0.1786(10)	0.7143(40)	0.1964	0.8036	0.8036
		Guanling(GL)		0.1515(5)	0.3939(13)	0.4546(15)	0.3485	0.6515	0.6515
		Wuchuan(WC)		0.0357(1)	0.3571(10)	0.6072(17)	0.2143	0.7857	0.7857
		Minnan(MN)		0.0000(0)	0.3333(4)	0.6667(8)	0.1667	0.8333	0.8333
		Longlin(LL)		0.0000(0)	0.1538(2)	0.8462(11)	0.0769	0.9231	0.9231
		Weizhou(WZ)		0.0000(0)	0.0370(1)	0.9630(26)	0.0185	0.9815	0.9815
		Nandan(ND)		0.0000(0)	0.1250(3)	0.8750(21)	0.0625	0.9375	0.9375
		Yunling(YL)		0.1667(5)	0.5000(15)	0.3333(10)	0.4167	0.5833	0.5833
				0.0363(25)	0.3062(211)	0.6575(453)	0.1894	0.8106	0.8106
Special Group		Tibetan(TB)		0.2414(7)	0.3793(11)	0.3793(11)	0.431	0.569	0.569
		Shigatue Humped(SH)		0.0000(0)	0.4688(15)	0.5313(17)	0.2344	0.7656	0.7656
				0.1148(7)	0.4262(26)	0.4590(28)	0.3279	0.6721	0.6721
Over all				0.1484(121)	0.3242(362)	0.5274(539)	0.2955	0.7045	0.7045
Reference Group		Agnues(AGS)		1.0000(34)	0.0000(0)	0.0000(0)	1	0	0
		Burma(MD)		0.0000(0)	0.0889(4)	0.9184(45)	0.0408	0.9592	0.9592
