# Supplementary material for: A Novel SNP in EIF2AK4 Gene Is Associated with Thermal Tolerance Traits in Chinese Cattle
Source: Animals (Basel). 2019 Jun 19;9(6):375. doi: 10.3390/ani9060375 (PMC6617145; doi:10.3390/ani9060375)
Supplement: Supplementary file 1 [file animals-09-00375-s001.zip › Supplementary files/Table S5 Tests of between-subjects effects.xlsx]

## Sheet: Table S5
Tests of between-subjects effects
Source	Dependent Variable	Type III sum of squares	df	Mean Square	F	Sig.	Partial Eta Squared
Corrected Model	Temperature	6074.125a	2	3037.06	110.033	0	0.178
	Relative Humidity	21062.707b	2	10531.4	105.731	0	0.172
	THI	11506.415c	2	5753.21	102.244	0	0.167
Intercept	Temperature	98334.4	1	98334.4	3562.67	0	0.778
	Relative Humidity	3.15952e+06	1	3.15952e+06	31720.4	0	0.969
	THI	2.03725e+06	1	2.03725e+06	36205.1	0	0.973
genotype	Temperature	6074.12	2	3037.06	110.033	0	0.178
	Relative Humidity	21062.7	2	10531.4	105.731	0	0.172
	THI	11506.4	2	5753.21	102.244	0	0.167
Error	Temperature	28125.7	1019	27.601
	Relative Humidity	101498	1019	99.605
	THI	57338.7	1019	56.27
Total	Temperature	220368	1022
	Relative Humidity	5240722	1022
	THI	3.35323e+06	1022
Corrected Total	Temperature	34199.9	1021
	Relative Humidity	122561	1021
	THI	68845.1	1021
	a. R Squared = 0.178 (Adjusted R Squared = 0.176)
	b. R Squared = 0.172 (Adjusted R Squared = 0.170)
	c. R Squared = 0.167 (Adjusted R Squared = 0.166)
